# Supplementary material for: Progerinin, an optimized progerin-lamin A binding inhibitor, ameliorates premature senescence phenotypes of Hutchinson-Gilford progeria syndrome
Source: Commun Biol. 2021 Jan 4;4:5. doi: 10.1038/s42003-020-01540-w (PMC7782499; doi:10.1038/s42003-020-01540-w)
Supplement: Supplementary file 6 — Supplementary Data 3 [file 42003_2020_1540_MOESM6_ESM.xlsx]

## Sheet: Fig 1G
Cell proliferation (rate) after treatment with chemicals in AG03198
	Con	JH4 2uM	JH4 5uM	JH010 2uM	JH010 5uM	D011 2uM	D011 5uM
	1	1.27586	1.75862	1.34483	1.93103	1.31034	2.10345
	1	1.11765	1.64706	1.14706	1.70588	1.23529	1.73529
	1	1.25	1.96429	1.25	2.07143	1.39286	2.25
	1	1.33333	1.66667	1.33333	1.83333	1.36667	2.2
	1	1.2963	1.92593	1.22222	2.11111	1.40741	2.25926
	1	1.26667	1.83333	1.2	1.96667	1.46667	2.06667
Ave	1	1.25663	1.79932	1.24957	1.93658	1.36321	2.10244
SD	0	0.0738751	0.131785	0.0772064	0.15064	0.0808762	0.195939
SE	0	0.0301594	0.053801	0.0315194	0.0614986	0.0330176	0.0799919

## Sheet: Fig 1H
Nuclear deformation (rate) after treatment with chemicals in AG03198
	Con	JH4 2uM	JH4 5uM	JH010 2uM	JH010 5uM	D011 2uM	D011 5uM
	1	0.857143	0.535714	0.75	0.535714	0.678571	0.428571
	1	0.575758	0.545455	0.666667	0.424242	0.454545	0.30303
	1	0.617647	0.470588	0.588235	0.529412	0.470588	0.235294
	1	0.8	0.566667	0.6	0.5	0.5	0.366667
	1	0.676471	0.529412	0.5	0.382353	0.5	0.294118
	1	0.774194	0.516129	0.677419	0.483871	0.483871	0.419355
Ave	1	0.716869	0.527327	0.630387	0.475932	0.514596	0.341173
SD	0	0.110692	0.0325441	0.0866446	0.0608361	0.0822202	0.0765248
SE	0	0.0451896	0.0132861	0.0353725	0.0248362	0.0335663	0.0312411

## Sheet: Fig 2F
Ki67 positive cells/total cells after treatment with SLC-D011 in AG11498 (ratio)
						Ave	SD	SE
Con	0.125	0	0.05	0		0.04375	0.0590727	0.0295363
10nM	0.25	0.222222	0.214286	0.3		0.246627	0.0387367	0.0193684
50nM	0.285714	0.333333	0.375	0.2		0.298512	0.0751251	0.0375625
100nM	0.333333	0.3125	0.4	0.375		0.355208	0.0395833	0.0197917
500nM	0.375	0.444444	0.375	0.428571		0.405754	0.036098	0.018049
1μM	0.333333	0.4	0.6	0.375		0.427083	0.118512	0.0592561
2μM	0.4	0.4	0.375	0.416667		0.397917	0.0171796	0.0085898
5μM	0.444444	0.75	0.307692	0.5		0.500534	0.184903	0.0924516

## Sheet: Fig 3B
Lmna G609G/G609G body weight_IP injection with SLC-D011
	week	4		5		6		7		8		9		10		11		12		13		14		15		16		17		18		19		20
	Con	1	1.09091	1.18182	1.18182	1.27273	1.27273	1.27273	1.27273	1.27273	1.18182	1.09091	1	1	0.909091	1	1	0.909091	0.818182	0.818182	0.727273	0.727273	0
		1	1	1.08333	1.08333	1.16667	1.25	1.16667	1.16667	1.16667	1.08333	1.08333	1	1	1	0.916667	0.916667	0.916667	0.916667	0.833333	0.833333	0.75	0.666667	0
		1	1.08333	1.08333	1.08333	1.16667	1.16667	1.08333	1.08333	1.08333	1.08333	1	1	1	1	1	0.916667	0.916667	0.916667	0.916667	0.833333	0.75	0.75	0.666667	0
		1	1.07692	1.15385	1.15385	1.15385	1.15385	1.07692	1.15385	1.07692	1	1	1	1	0.923077	0.923077	0.923077	0.846154	0.846154	0.769231	0.846154	0.769231	0.769231	0.692308	0
		1	1	1.07143	1.07143	1.14286	1.14286	1.14286	1.07143	1.07143	1	1	0.928571	0.928571	0.928571	0.928571	0.785714	0.857143	0.857143	0.857143	0.785714	0.785714	0.785714	0.714286	0.714286	0
		1	1.09091	1.18182	1.18182	1.27273	1.27273	1.27273	1.27273	1.18182	1.18182	1.09091	1.09091	1	1	1	0.909091	0.909091	0.818182	0.818182	0.818182	0.727273	0.727273	0
		1	1.08333	1.08333	1.08333	1.16667	1.15385	1.08333	1.08333	1.08333	1	1	1	1	0.923077	0.923077	0.916667	0.916667	0.833333	0.833333	0.833333	0.75	0
		1	1	1.07143	1.07143	1.07143	1.07143	1.07143	1	1	1	1	0.928571	0.928571	0.846154	0.846154	0.846154	0.75	0.75	0.75	0.75	0.666667	0
	D011	1	1.08333	1.16667	1.16667	1.16667	1.25	1.33333	1.33333	1.41667	1.5	1.41667	1.41667	1.41667	1.33333	1.33333	1.33333	1.25	1.25	1.25	1.16667	1.16667	1.08333	1.08333	1	1	1	0.833333	0.833333	0.833333	0.833333	0.833333	0.75	0
		1	1.08333	1.16667	1.25	1.33333	1.33333	1.41667	1.41667	1.41667	1.25	1.16667	1.25	1.16667	1.16667	1.08333	1.08333	1	0.916667	0.833333	0.833333	0.833333	0.75	0.75	0.666667	0
		1	1	1.09091	1.18182	1.27273	1.27273	1.27273	1.27273	1.27273	1.27273	1.27273	1.27273	1.27273	1.18182	1.18182	1.18182	1.18182	1.18182	1.18182	1.09091	1.09091	1.09091	1.09091	1	1	0.818182	0.818182	0.818182	0
		1	1	1	1	1	1.07692	1	1.07692	1.07692	1	1.07692	1	1	1	1.07692	1	0.923077	0.923077	0.923077	0.846154	0.923077	0.923077	0.846154	0.923077	0.846154	0.846154	0.846154	0.769231	0.769231	0.769231	0
		1	1	1.07692	1.15385	1.23077	1.23077	1.30769	1.38462	1.38462	1.46154	1.38462	1.38462	1.38462	1.38462	1.46154	1.46154	1.38462	1.38462	1.30769	1.38462	1.38462	1.30769	1.23077	1.23077	1.15385	1.23077	1.15385	1.07692	1.07692	0.923077	0.923077	0.923077	0.846154	0.769231	0
		1	1	1	1.07692	1.23077	1.23077	1.38462	1.46154	1.53846	1.53846	1.46154	1.46154	1.46154	1.38462	1.46154	1.38462	1.38462	1.30769	1.30769	1.23077	1.23077	1.15385	1.15385	1.07692	1.07692	1	0.923077	0.923077	0.846154	0.923077	0.769231	0
		1	1.08333	1.16667	1.16667	1.16667	1.25	1.33333	1.33333	1.41667	1.5	1.5	1.41667	1.41667	1.33333	1.33333	1.33333	1.25	1.25	1.18182	1.18182	1.18182	1.08333	1.08333	1.08333	1	0.909091	0.909091	0.909091	0.769231	0
		1	1.08333	1.16667	1.25	1.33333	1.33333	1.41667	1.41667	1.41667	1.33333	1.33333	1.33333	1.33333	1.33333	1.27273	1.27273	1.27273	1.18182	1.18182	1.18182	1.14286	1.14286	1.14286	1.08333	1.08333	1	1	0.909091	0.909091	0.833333	0.75	0.75	0.75	0
Ave	Con	1	1.05318	1.11379	1.11379	1.1767	1.18551	1.14625	1.13801	1.11703	1.06629	1.03314	0.993506	0.982143	0.941246	0.942193	0.901754	0.877685	0.844541	0.824509	0.803415	0.74077	0.462361	0.414652	0.238095	0
	D011	1	1.04167	1.10431	1.15574	1.21678	1.24723	1.30813	1.33698	1.36742	1.35701	1.32656	1.31694	1.30653	1.26471	1.27557	1.25634	1.20586	1.17446	1.14591	1.11451	1.11926	1.06688	1.04765	1.00801	0.895032	0.972028	0.92624	0.891275	0.743423	0.713675	0.655128	0.605769	0.532051	0.384615	0
SD	Con	0	0.0442614	0.0496156	0.0496156	0.0670759	0.072276	0.0851409	0.0977083	0.0849857	0.0800464	0.0458027	0.0508938	0.033065	0.0551018	0.0545324	0.0625466	0.0588594	0.0547968	0.0512711	0.0442301	0.0357396	0.0463243	0.023833	0	0
	D011	0	0.0445435	0.0739152	0.083802	0.108698	0.0802135	0.134631	0.120871	0.137637	0.181783	0.146687	0.147617	0.155733	0.135982	0.151683	0.156698	0.166989	0.170331	0.175014	0.188939	0.173457	0.166277	0.163659	0.164567	0.0970653	0.137094	0.118512	0.0997547	0.115347	0.0662462	0.07805	0.099926	0.067991	0
SE	Con	0	0.0156488	0.0175418	0.0175418	0.0237149	0.0255534	0.0301019	0.0345451	0.030047	0.0283007	0.0161937	0.0179937	0.0116902	0.0194814	0.0192801	0.0221136	0.02081	0.0193736	0.0181271	0.0156377	0.0126359	0.0207168	0.01376	0	0
	D011	0	0.0157485	0.026133	0.0296285	0.0384306	0.0283597	0.0475992	0.0427343	0.0486619	0.0642699	0.0518615	0.0521904	0.0550598	0.0480768	0.0536281	0.0554012	0.0590396	0.060221	0.0618767	0.0668002	0.0613263	0.0587879	0.057862	0.0581831	0.0366872	0.0518166	0.0447935	0.0377037	0.0470901	0.0296262	0.039025	0.0576923	0.0480769	0

## Sheet: Fig 3E
Lmna G609G/+ body weight_IP injection with SLC-D011
	weeks	32	33	34	35	36	37	38	39	40	41	42	43	44	45	46	47	48	49	50	51	52	53	54	55	56	57	58	59	60	61	62	63	64
	con	1	0.916667	0.916667	0.875	0.875	0.875	0.833333	0.791667	0.833333	0.791667	0.75	0.666667	0.625	0.541667	0.5	0.458333	0
		1	1	1	0.892857	0.892857	0.857143	0.857143	0.821429	0.785714	0.785714	0.714286	0.642857	0.571429	0.535714	0.464286	0
		1	0.928571	0.916667	0.916667	0.875	0.875	0.875	0.833333	0.833333	0.791667	0.791667	0.75	0.625	0.541667	0.541667	0.5	0
		1	0.928571	0.928571	0.928571	0.892857	0.857143	0.857143	0.821429	0.785714	0.785714	0.642857	0.642857	0.541667	0.5	0.464286	0.464286	0
		1	0.916667	0.916667	0.916667	0.875	0.875	0.875	0.833333	0.833333	0.75	0.75	0.75	0.666667	0.541667	0.541667	0.458333	0
		1	0.928571	0.928571	0.892857	0.892857	0.857143	0.857143	0.821429	0.785714	0.785714	0.714286	0.642857	0.571429	0.535714	0.464286	0
		1	0.928571	0.916667	0.875	0.875	0.875	0.833333	0.791667	0.833333	0.791667	0.75	0.666667	0.625	0.541667	0.5	0.458333	0
		1	0.928571	0.928571	0.892857	0.892857	0.857143	0.857143	0.821429	0.785714	0.785714	0.785714	0.75	0.571429	0.535714	0.5	0.5	0
		1	1	0.916667	0.875	0.875	0.875	0.833333	0.791667	0.833333	0.791667	0.75	0.666667	0.625	0.541667	0.5	0.458333	0
		1	1	0.928571	0.916667	0.892857	0.875	0.833333	0.833333	0.785714	0.785714	0.75	0.642857	0.625	0.535714	0.5	0
	D011	1	1	1	1	1	1	0.956522	0.956522	0.913043	0.913043	0.913043	0.913043	0.869565	0.869565	0.869565	0.826087	0.826087	0.782609	0.782609	0.782609	0.782609	0.782609	0.73913	0.73913	0.73913	0.73913	0.695652	0.73913	0.695652	0.608696	0
		1	1	0.958333	0.916667	0.958333	0.916667	0.916667	0.916667	0.875	0.875	0.833333	0.875	0.791667	0.833333	0.791667	0.791667	0.75	0.75	0.791667	0.791667	0.75	0.791667	0.791667	0.791667	0.75	0.75	0.666667	0
		1	1.03846	1.03846	1.03846	1	1	1	0.961538	0.961538	0.961538	0.923077	0.923077	0.923077	0.923077	0.961538	0.923077	0.923077	0.884615	0.884615	0.884615	0.846154	0.846154	0.807692	0.807692	0.807692	0.807692	0.807692	0.807692	0.769231	0.769231	0.692308	0.692308	0.615385	0
		1	1	1	1.03704	1	1	1	1	0.962963	0.962963	0.962963	0.925926	0.925926	0.888889	0.888889	0.851852	0.851852	0.777778	0.777778	0.777778	0.777778	0.740741	0.740741	0.740741	0.740741	0.740741	0.740741	0.777778	0.666667	0.666667	0.666667	0.592593	0
		1	1	1	1	1	1	0.956522	0.956522	0.913043	0.913043	0.913043	0.913043	0.869565	0.869565	0.869565	0.826087	0.826087	0.782609	0.782609	0.782609	0.782609	0.782609	0.73913	0.73913	0.73913	0.73913	0.695652	0.695652	0.608696	0.608696	0.608696	0
		1	1	0.958333	0.916667	0.958333	0.916667	0.916667	0.916667	0.875	0.875	0.833333	0.875	0.791667	0.833333	0.791667	0.791667	0.75	0.75	0.791667	0.791667	0.75	0.791667	0.791667	0.791667	0.75	0.75	0.791667	0.791667	0.708333	0.708333	0.666667	0.583333	0
		1	1.03846	1.03846	1	1	1	0.961538	0.961538	0.961538	0.961538	0.923077	0.923077	0.923077	0.923077	0.961538	0.923077	0.923077	0.884615	0.884615	0.884615	0.846154	0.846154	0.807692	0.807692	0.807692	0.807692	0.807692	0.769231	0.769231	0.769231	0.692308	0.692308	0.615385	0
		1	1	1	1.03704	1	1	1	1	0.962963	0.962963	0.962963	0.925926	0.925926	0.888889	0.888889	0.851852	0.851852	0.777778	0.777778	0.777778	0.740741	0.740741	0.740741	0.740741	0.740741	0.740741	0.703704	0.703704	0.666667	0.666667	0.666667	0.592593	0
		1	1	1	1	1	0.956522	0.956522	0.956522	0.913043	0.913043	0.913043	0.913043	0.869565	0.869565	0.869565	0.826087	0.826087	0.782609	0.782609	0.782609	0.777778	0.777778	0.73913	0.73913	0.73913	0.73913	0.73913	0.73913	0.592593	0
		1	1	1	0.958333	0.958333	0.916667	0.916667	0.916667	0.875	0.875	0.875	0.875	0.791667	0.833333	0.791667	0.791667	0.791667	0.791667	0.791667	0.791667	0.791667	0.777778	0.777778	0.777778	0.777778	0.75	0.75	0.75	0.666667	0.666667	0.666667	0.592593	0
		1	1.03846	1.03846	1.03846	1	1	1	0.961538	0.961538	0.961538	0.923077	0.923077	0.923077	0.923077	0.961538	0.923077	0.875	0.875	0.875	0.875	0.846154	0.846154	0.846154	0.807692	0.807692	0.807692	0.807692	0.807692	0.75	0.692308	0.692308	0.692308	0.615385	0
Ave	Con	1	0.947619	0.929762	0.898214	0.883929	0.867857	0.85119	0.816071	0.809524	0.784524	0.739881	0.682143	0.604762	0.535119	0.497619	0.329762	0
	D011	1	1.01049	1.00291	0.994788	0.988636	0.97332	0.961919	0.954926	0.92497	0.92497	0.906905	0.907747	0.873162	0.877791	0.876917	0.847836	0.83589	0.803571	0.811147	0.811147	0.790149	0.793095	0.774684	0.771187	0.763612	0.761086	0.746026	0.689243	0.689374	0.615649	0.594698	0.554754	0.263736	0
SD	Con	0	0.0364561	0.0253782	0.0201269	0.00941154	0.00922139	0.0168359	0.0176241	0.0250974	0.0124858	0.0421878	0.047965	0.038289	0.0126891	0.0283668	0.0198696	0
	D011	0	0.0179654	0.0279584	0.0458565	0.0194625	0.0385924	0.0346865	0.0293146	0.0384921	0.0384921	0.043619	0.0216038	0.0574507	0.0353995	0.0661317	0.0528203	0.0585153	0.0517385	0.0454766	0.0454766	0.039366	0.0382373	0.0373763	0.0313321	0.0304051	0.0302641	0.0517172	0.039722	0.0616902	0.0585582	0.0274854	0.0546354	0	0
SE	Con	0	0.0115284	0.0080253	0.00636469	0.00297619	0.00291606	0.00532397	0.00557324	0.00793651	0.00394836	0.0133409	0.0151679	0.0121081	0.00401265	0.00897036	0.00751	0
	D011	0	0.00541676	0.00842976	0.0138263	0.00586816	0.011636	0.0104584	0.00883869	0.0116058	0.0116058	0.0131516	0.00651378	0.017322	0.0106733	0.0199395	0.0159259	0.017643	0.0155997	0.0137117	0.0137117	0.0118693	0.011529	0.0112694	0.00944698	0.00916748	0.00912496	0.0155933	0.0125612	0.0195081	0.0195194	0.00971755	0.0206503	0	0

## Sheet: Fig 4B
Lmna G609G/G609G body weight_oral administration with SLC-D011
	weeks	4		6		8		10		12		14		16		18		20		22		24		25		26
	Con	1	1	1.07692	1.15385	1.23077	1.23077	1.07692	1	0.923077	0.769231	0.692308	0.692308	0.692308	0	0	0	0
		1	1.07143	1.14286	1.21429	1.21429	1.14286	1	0.928571	0.928571	0.857143	0.785714	0.714286	0.714286	0.642857	0.642857	0	0
		1	1.06667	1.13333	1.2	1.06667	1	1	1	0.933333	0.933333	0.8	0.733333	0.733333	0.666667	0.666667	0.6	0
		1	1.14286	1.28571	1.21429	1.14286	1.14286	1.07143	1.07143	1.07143	1	0.928571	0.785714	0.714286	0.714286	0.571429	0	0
		1	1	1.07693	1.16516	1.30769	1.23077	1.07646	1	0.923482	0.748467	0.692309	0.692316	0.684152	0
		1	1.09498	1.14514	1.21429	1.21429	1.13478	1.02516	0.927136	0.964543	0.857143	0.771616	0.714286	0.714286	0.642857	0
		1	1.07143	1.18845	1.21458	1.21462	1.14286	1	0.978152	0.902619	0.861512	0.846452	0.761514	0.745131	0.687153	0
		1	1.09091	1.18182	1.36364	1.21429	1.13478	1.02516	0.927136	0.964543	0.964543	0.964543	0.964543	0.846452	0.846452	0.846452	0
	D011	1	1.09091	1.09091	1.18182	1.18182	1.27273	1.18182	1.18182	1.27273	1.27273	1.27273	1.27273	1.18182	1.18182	1	1	0.909091	0.909091	0.909091	0.818182	0
		1	1.09091	1.18182	1.27273	1.36364	1.45455	1.45455	1.45455	1.45455	1.45455	1.54545	1.45455	1.36364	1.36364	1.36364	1.27273	1.27273	1.18182	1.18182	1	0.909091	0
		1	1.07692	1.07692	1.15385	1.23077	1.38462	1.30769	1.38462	1.30769	1.38462	1.30769	1.30769	1.23077	1.07692	1.07692	1.27273	1.09091	1.09091	0.916667	0.909091	0.846154	0
		1	1.08333	1.16667	1.25	1.33333	1.41667	1.5	1.41667	1.41667	1.41667	1.41667	1.33333	1.33333	1.33333	1.33333	1.25	1.25	1.16667	1.16667	1.08333	1.08333	0.916667	0.833333	0.75	0	0
		1	1.09091	1.27273	1.36364	1.45455	1.54545	1.54545	1.63636	1.63636	1.54545	1.45455	1.45455	1.45455	1.45455	1.36364	1.36364	1.27273	1.27273	1.09091	1.09091	0.916667	0.916667	0.75	0
		1	1.18182	1.36364	1.45455	1.54545	1.63636	1.72727	1.63636	1.63636	1.54545	1.54545	1.45455	1.45455	1.45455	1.36364	1.36364	1.27273	1.27273	1.18182	1.18182	1.18182	0.916667	0.818182	0.75	0	0
		1	1.07692	1.07692	1.15385	1.23077	1.38462	1.30769	1.38462	1.30769	1.38462	1.30769	1.26263	1.26263	1.26263	1.18182	1.09091	1.09091	1	1	0.818182	0.818182	0.818182	0
		1	1.09091	1.18182	1.27273	1.36364	1.45455	1.45455	1.45455	1.45455	1.45455	1.54545	1.41667	1.41667	1.41667	1.41667	1.33333	1.27273	1.27273	1.27273	1.18182	1.18182	1.09091	0.818182	0.818182	0.818182	0
Ave	Con	1	1.06728	1.1539	1.21751	1.20068	1.14496	1.03439	0.979053	0.95145	0.873922	0.810189	0.757288	0.730529	0.525034	0.389629	0.12	0
	D011	1	1.09783	1.17643	1.26289	1.338	1.44369	1.43488	1.44369	1.43582	1.43233	1.42446	1.36959	1.33724	1.31801	1.26246	1.24337	1.17898	1.14583	1.08996	1.01042	0.867133	0.665584	0.643939	0.579545	0.272727	0
SD	Con	0	0.0479967	0.0674225	0.0638	0.0701117	0.0716742	0.0351916	0.050412	0.0528626	0.088684	0.0993816	0.0898385	0.050797	0.0767579	0.116958	0	0
	D011	0	0.0344963	0.101129	0.105285	0.122676	0.109969	0.168662	0.14676	0.141893	0.0901214	0.116605	0.0843784	0.103924	0.13579	0.155529	0.131618	0.135515	0.136469	0.134696	0.148726	0.15515	0.0986304	0.0373063	0.0393648	0	0
SE	Con	0	0.0169694	0.0238375	0.0225567	0.0247882	0.0253406	0.0124421	0.0178233	0.0186897	0.0313545	0.0351367	0.0317627	0.0179595	0.0313363	0.058479	0	0
	D011	0	0.0121963	0.0357546	0.037224	0.0433726	0.0388801	0.059631	0.0518874	0.0501669	0.0318627	0.0412261	0.0298323	0.0367426	0.0480089	0.0549878	0.0465338	0.047912	0.048249	0.0476223	0.0525827	0.0586413	0.0441089	0.0186531	0.0227273	0	0

## Sheet: Fig 4E
Grip strength (Force, %)
	LMNA +/+	LMNA G609G/+ Con	LMNA G609G/+ SLC-D011
	2.8	2.39	2.83
	2.73	2.27	2.74
	2.66	2.15	2.64
	2.65	2.14	2.58
	2.53	2.01	2.5
	2.51	2	2.5
	2.47	2	2.47
	2.47	1.96	2.45
	2.35	1.95	2.41
	2.33	1.93	2.41
	2.3	1.92	2.39
	2.23	1.9	2.31
	2.22	1.89	2.23
	2.19	1.86	2.19
	2.19	1.85	2.16
	2.18	1.83	2.15
	2.07	1.78	2.15
	2.05	1.78	2.13
	2.01	1.78	2.08
	2	1.71	2.05
	2	1.68	2.03
	1.96	1.67	2
	1.94	1.63	1.98
	1.93	1.58	1.98
	1.89	1.58	1.97
		1.57	1.91
		1.57	1.88
		1.54	1.86
		1.49	1.83
		1.49	1.82
		1.44	1.81
		1.42	1.79
		1.4	1.77
		1.39	1.75
		1.33	1.71
		1.29	1.69
		1.2
Ave	2.2664	1.73973	2.14306
SD	0.273601	0.282661	0.312628
SE	0.0547201	0.0464692	0.0521046
	1	0.767618	0.945577
Force (%)	100	76.7618	94.5577

## Sheet: Fig 4F
Heart rate (bmp)
	LMNA +/+	LMNA G609G/+ Con	LMNA G609G/+ SLC-D011
	484	415	462
	512	418	447
	443	432	432
		351	454
Ave	479.667	404	448.75
SD	34.7035	36.1017	12.7377
SE	20.0361	18.0509	6.36887

## Sheet: Fig S1D
GFP positive cells in total cells
										Ave	SD	SE
LA	0.897	0.585	0.741	0.546	0.819	0.702	0.819	0.741		0.73125	0.119299	0.0421785
LA-C661A	0.819	0.936	0.741	0.546	0.585	0.741	0.78	0.663		0.726375	0.126696	0.0447939
PG	0.741	0.624	0.741	0.897	0.663	0.585	0.897	0.546		0.71175	0.133074	0.0470489
PG-C611A	0.624	0.546	0.585	0.819	0.897	0.624	0.78	0.858		0.716625	0.136599	0.0482952
GFP relative expression in Western Blot
					Ave	SD	SE
LA	1.2	1.28571	1.02857		1.17143	0.130931	0.0755929
LA-C661A	1.3	1.17143	1.18571		1.21905	0.0704698	0.0406857
PG	0.942857	0.957143	1.37143		1.09048	0.243417	0.140537
PG-G611A	1.02857	1.01429	1.17143		1.07143	0.0868966	0.0501698

## Sheet: Fig S1E
% of deformed nuclei in GFP positive cells
	WT-LA	LA-C661A	PG	PG-C611A
	4	8	98	96
	6	10	100	100
	9	5	100	98
	12	9	95	95
	4	5	100	100
	6	8	100	95
	8	6	96	100
Ave	7	7.28571	98.4286	97.7143
SD	2.88675	1.97605	2.1492	2.36039
SE	1.09109	0.746876	0.81232	0.892143

[truncated: 19 more sheets: Fig S1F, Fig S1G, Fig S3F, Fig S3G, Fig S3H, Fig S4A, Fig S4C, Fig S4D, Fig S7C, Fig S7D, Fig S7E, Fig S7G, Fig S7H, Fig S10B, Fig S10D, Fig S10E, Fig S11G, Fig S12B, Fig S12C]
